# Supplementary material for: Partial factorial trials: comparing methods for statistical analysis and economic evaluation
Source: Trials. 2018 Aug 16;19:442. doi: 10.1186/s13063-018-2818-x (PMC6097309; doi:10.1186/s13063-018-2818-x)
Supplement: Supplementary file 3 — Spreadsheet demonstrating the methods used to vet bootstraps. Gives the formulae used to estimate weights, vet the bootstraps and analyse results, using a small number of hypothetical bootstraps that would normally be generated in another software package (e.g. Stata). (XLSX 422 kb) [file 13063_2018_2818_MOESM3_ESM.xlsx]

## Sheet: Vetted bootstrap
	Additional file 3: Spreadsheet demonstrating the methods used to vet bootstraps
		These figures represent the priors used to estimate weights and are calculated on patients randomised to only one comparison
			Comparison C: Metal vs all poly				Comparison 3: Patella versus no patella
			Incremental Cost	Incremental QALYs	INB		Incremental Cost	Incremental QALYs	INB
		Mean	33.7504	0.505069	10067.6		-30.098	0.177386	3577.81
		SE (Allowing for Rubin's rule)			5454.93				2503.15
		Ceiling ratio	20000	This represents the willingness to pay per QALY gained. If this spreadsheet is used for a single endpoint, The ceiling ratio should be set to £0
																																										The data in this column can be used to generate a CEAC				The data in this column can be used to estimate EVPI
																					This is currently a live random number that changes each time you press F9 or enter; to fix the random numbers ready for analysis, you will need to copy and paste special this column as values
																																							1	0.666667	0.666667
Bootstrap results can be imported or pasted into the yellow cells. The data presented here are hypothetical.																	mean	4485.54	11430.4		0.605134		mean	0.539969		0.5	8198.44	8170.7	7756.3	8051.81	4.92736	5.03824	5.43819	5.80751	90348.7	92594	101008	108098	323.242	0.258434	4845.44
If this spreadsheet is used for a single endpoint (rather than costs and QALYs) the QALY columns can be left blank																	min	2366.66	1895.75		0.250981		min	0.289625		3	8084.81	8020.43	7539.06	7644.12	4.66818	4.86414	5.05882	5.784	85060.2	89262.3	93219.2	107456	278.731	-0.889011	-18179.4
3		Bootstrap 0 represents the sample mean (without any bootstraps being drawn)															max	6550.34	17879.9		0.921403		max	0.937302			8303.32	8387.07	7957.21	8255.73	5.09281	5.35265	5.99012	5.85293	93649.1	98665.9	112030	108803	399.191	0.917266	18066.6
																		At-the-margins INB from bootstraps			Random number			Weight		Passes vetting?	Cost if it passes vetting				QALYs if it passes vetting				NB if it passes vetting				Interaction if passes vetting			Cost-effective?
BootstrapNo	ImputationNo	QALYs Poly NoPat	QALYs Poly Pat	Cost Poly NoPat	Cost Poly Pat	QALYs Metal NoPat	QALYs Metal Pat	Cost Metal NoPat	Cost Metal Pat	NB Poly NoPat	NB Metal NoPat	NB Poly Pat	NB Metal Pat	InteractionQALYs	InteractionCost	InteractionNB		Pat vs NoPat	Metal vs Poly								No Pat Poly	Pat Poly	No Pat Metal	Pat Metal	No Pat Poly	Pat Poly	No Pat Metal	Pat Metal	No Pat Poly	Pat Poly	No Pat Metal	Pat Metal	Costs	QALYs	NB	No Pat Poly	Pat Poly	No Pat Metal	Pat Metal	NB for best treatment in this bootstrap
0	1	4.72769	4.72514	7692.2	7696.66	5.03348	5.52583	7631.72	7626.78	86861.5	93037.9	86806.2	102890	0.494891	-9.39499	9907.21		4898.27	11130		0.428133			0.853764		1	7692.2	7696.66	7631.72	7626.78	4.72769	4.72514	5.03348	5.52583	86861.5	86806.2	93037.9	102890	-9.39499	0.494891	9907.21
0	2	5.19543	5.22843	8173.37	7921.89	6.00432	5.65505	7745.3	7641.83	95735.2	112341	96646.7	105459	-0.382271	148.01	-7793.42		-2985.26	12709.1		0.0778122			0.0285966		0
1	1	4.66818	5.35265	8303.32	8387.07	5.99012	5.78558	7772.63	8255.58	85060.2	112030	98665.9	107456	-0.889011	399.191	-18179.4		4515.97	17879.9		0.266011			0.334289		1	8303.32	8387.07	7772.63	8255.58	4.66818	5.35265	5.99012	5.78558	85060.2	98665.9	112030	107456	399.191	-0.889011	-18179.4	0	0	1	0	112030
2	1	4.91457	4.81366	8334.88	8452.66	5.06826	5.72535	7633.26	7590.74	89956.5	93732	87820.6	106916	0.757989	-160.306	15320.1		5524.1	11435.5		0.857791			0.716253		0
3	1	4.88095	5.20074	8068.63	7651.3	5.76401	5.91334	7928.38	7691.55	89550.4	107352	96363.6	110575	-0.170465	180.496	-3589.8		5018.34	16006.6		0.864494			0.468478		0
1	2	5.0332	5.29627	8434.29	7829.47	5.28798	5.21431	8134.54	7794.07	92229.6	97625.1	98096	96492	-0.336755	264.352	-6999.45		2366.66	1895.75		0.921403			0.289625		0
2	2	5.09281	4.86414	8207.17	8020.43	5.26563	5.784	7539.06	7644.12	93649.1	97773.6	89262.3	108036	0.747047	291.805	14649.1		2937.83	11449.1		0.250981			0.937302		1	8207.17	8020.43	7539.06	7644.12	5.09281	4.86414	5.26563	5.784	93649.1	89262.3	97773.6	108036	291.805	0.747047	14649.1	0	0	0	1	108036
3	2	5.02108	4.89792	8084.81	8104.61	5.05882	5.85293	7957.21	8255.73	92336.8	93219.2	89853.8	108803	0.917266	278.731	18066.6		6550.34	9915.77		0.470124			0.49387		1	8084.81	8104.61	7957.21	8255.73	5.02108	4.89792	5.05882	5.85293	92336.8	89853.8	93219.2	108803	278.731	0.917266	18066.6	0	0	0	1	108803
